# Supplementary material for: Comparison of Zebrafish Larvae and hiPSC Cardiomyocytes for Predicting Drug-Induced Cardiotoxicity in Humans
Source: Toxicol Sci. 2019 Jul 30;171(2):283–95. doi: 10.1093/toxsci/kfz165 (PMC6760275; doi:10.1093/toxsci/kfz165)
Supplement: kfz165_Supplementary_Data [file kfz165_supplementary_data.zip]

Archive with 6 entries (6 files):
- toxsci-19-0211-File007.tif
- toxsci-19-0211-File008.tif
- toxsci-19-0211-File009.xlsm
- toxsci-19-0211-File010.xlsx
- toxsci-19-0211-File011.mp4
- toxsci-19-0211-File012.docx
