# Supplementary material for: Comparison of Zebrafish Larvae and hiPSC Cardiomyocytes for Predicting Drug-Induced Cardiotoxicity in Humans
Source: Toxicol Sci. 2019 Jul 30;171(2):283–95. doi: 10.1093/toxsci/kfz165 (PMC6760275; doi:10.1093/toxsci/kfz165)
Supplement: kfz165_Supplementary_Data [file kfz165_supplementary_data.zip › toxsci-19-0211-File009.xlsm]

## Sheet: supplementary_information
Drug	Drug, full name	Prestwick number	Therapeutic indication (ATC Code)	main molecular target(s)	withdrawn for cardiotoxicity, year	No. FAERS Reports	Major Cardiovascular Event (MCE)	No. MCE Reports	Proportional Reporting Ratio (PRR)	zebrafish NOEC
Acetaminophen	Acetaminophen	868	N02BE01	Cox inhibitor (1, 2)		586900	Sudden cardiac death	11660	1.7	300 uM
Acetazolamide	Acetazolamide	3	S01EC01	Carbonic anhydrase inhibitor		4571	Heart failure	169	1.29	100 uM
Acetylsalicylic acid	Acetylsalicylic acid	1207	N02BA01,N02BA02,N02BA15, A01AD05,B01AC06,B01AC08,B01AC15	Cox inhibitor (1, 2)		598991	Myocardial infarction	21294	1.85	100 uM
Amifostine	Amifostine	1489	V03AF05	Alkaline Phosphatase PL2 inducer		977	Tachyarrhythmia	47		7.5 mM
Amiodarone	Amiodarone hydrochloride	409	C01BD01	β-AR antagonist (β1), K channel (KCNH2) & Ca channel (CACNA2D2) inhibitor		53763	Heart failure	3954	2.7	10 uM
Amitriptyline	Amitryptiline hydrochloride	74	N06AA09	Noradrenaline TI, Serotonin TI, 5-HTR (2A) antagonist		72658	Sudden cardiac death	1899	1.78	10 uM
Anagrelide	Anagrelide	1720	L01XX35	PDE3A inhibitor		2411	Heart failure	161	2.44	30 uM
Astemizole	Astemizole	136	R06AX11	Histamine R (H1) antagonist	1987	53				1 uM
Atenolol	(R)-(+)-Atenolol	536	C07AB03,C07AB11	β1-AR antagonist		125716	Myocardial infarction	3751	1.31	10 mM
Atropine	Atropine sulfate monohydrate	565	A03BA01,A03BA02,S01FA01	muscarinic AChR (M1-5) antagonist		27293	Tachyarrhythmia	850	1.38	100 uM
Baclofen	Baclofen (R,S)	85	M03BX01	GABA-B receptor 2 agonist		74281	Tachyarrhythmia	1275	1.08	300 uM
Bepridil	Bepridil hydrochloride	368	C08EA02	Ca channel (CACNA-(1A, 1H, 2D2)) inhibitor	2004	603	Atrial fibrillation	43	4.93	3 uM
Bisoprolol	Bisoprolol fumarate	330	C07AB07	β-AR (β1) antagonist		80950	Heart failure	3264	1.92	300 uM
Bromocryptine	Bromocryptine mesylate	121	N04BC01,G02CB01	Dopamine R D(2, 3) agonist	1989	2729	Tachyarrhythmia	81	1.54	10 uM
Bupivacaine	Bupivacaine hydrochloride	305	N01BB01,N01BB10	Ca channel (SCN10A) inhibitor		11651	Sudden cardiac death	370	2.97	100 uM
Carvedilol	Carvedilol	1262	C07AG02	β-AR (β1, β2) & α-AR (α1) antagonist		98188	Heart failure	7776	3.1	30 uM
Cefoxitin	Cefoxitin sodium salt	832	J01DC01	gram negative bacterial cell wall synthesis inhibitor		691	Tricuspid valve insufficiency	30	4.27	300 uM
Celecoxib	Celecoxib	1371	L01XX33,M01AH01	Cox inhibitor (1, 2)	2011	104557	Myocardial infarction	8450	3.29	100 uM
Chlorpromazine	Chlorpromazine hydrochloride	64	N05AA01	Dopamine R D(1A, 2) & α-AR (α1a, α1b) & 5-HTR (2A) antagonist		9036	Tachyarrhythmia	281	1.49	30 uM
Cisapride	Cisapride	430	A03FA02	5-HTR (2A, 3A, 4) agonist	2000	2325	Prolonged QT interval	735	48.83	300 uM
Citalopram	Citalopram Hydrobromide	692	N06AB04,N06AB10	Serotonin TI		198003	Tachyarrhythmia	3704	1.03	300 uM
Clomipramine	Clomipramine hydrochloride	269	N06AA04	Serotonin TI, 5-HTR (2A, 2B, 2C) antagonist		6406	Tachyarrhythmia	182	1.66	10 uM
Clonidine	Clonidine hydrochloride	248	C02AC01,N02CX02,S01EA04	α-AR (α2A, α2B, α2C) agonist		45880	Heart failure	1567	1.29	300 uM
Clozapine	Clozapine	350	N05AH02	5-HTR (2A) & Dopamine R D(2) & serotonin R antagonist	1975	71971	Tachyarrhythmia	3210	2.94	30 uM
DMSO	DMSO		G04BX13,M02AX03¬†	Solvent		144	Sudden cardiac death	4	0
Dexfenfluramine	Dexfenfluramine hydrochloride	1392	A08AA02,A08AA04	Serotonin TI	1997	176	Heart valve disease	14	13.28	300 uM
Digoxin	Digoxin	437	C01AA05	Na-K-ATPase inhibitor		74811	Heart failure	7244	3	10 uM
Dihydroergotamine	Dihydroergotamine tartrate	150	N02CA01	5-HTR (1B, 1D) agonist		1001	Tachyarrhythmia	24	1.18	300 uM
Diphenhydramine	Diphenhydramine hydrochloride	65	D04AA32,R06AA02	Histamine R (H1) antagonist		98594	Tachyarrhythmia	3172	1.6	30 uM
Disopyramide	Disopyramide	266	C01BA03	Na-channel (SCN5A)		2019	Atrial fibrillation	101	3.2	1 mM
Dobutamine	Dobutamine hydrochloride	352	C01CA07	β-AR (β1) & α-AR (α1) agonist		4581	Heart failure	504	2.52	300 uM
Dofetilide	Dofetilide	1743	C01BD04	K channel (KCNH2, KCNK2) & inward rectifier K channel (KCNJ12) inhibitor	2004	7607	Atrial fibrillation	953	11.8	100 uM
Dolasetron	Dolasetron mesilate	1510	A04AA04	5-HTR (3) & serotonin R antagonist	2011	2283	Tachyarrhythmia	118	0.91	10 uM
Doxazosin	Doxazosin mesylate	858	C02CA04,G04CA05	α-AR (α1A, α1B, α1D) antagonist		29249	Heart failure	1044	1.46	100 uM
Doxepin	Doxepin hydrochloride	263	N06AA12	Histamine R (H1, H2) antagonist, Noradrenaline TI, Serotonin TI		10814	Sudden cardiac death	385	2.51	30 uM
Doxorubicin	Doxorubicin hydrochloride	438	L01DB01	DNA-intercalator, DNA topoisomerase 2-α inhibitor		-				30 uM
Droperidol	Droperidol	360	N05AD08	Dopamine R D(2) & α-AR (α1A) antagonist	2001	1584	Sudden cardiac death	77	2.23	30 uM
Esmolol	Esmolol hydrochloride	1137	C07AB09	β-AR (β1) antagonist		708	Sudden cardiac death	75	3.23	1,5 mM
Etodolac	Etodolac	231	M01AB08	Cox inhibitor (2)		9210	Heart failure	159	0.61	30 uM
Fluvoxamine	Fluvoxamine maleate	995	N06AB08	Serotonin TI		6532	Tachyarrhythmia	180	1.57	30 uM
Gabapentin	Gabapentin	861	N03AX12	Ca channel (CACNA1B, CACNA2-(D1, D2)) inhibitor		207872	Heart failure	3470	0.72	10 mM
Glycopyrrolate	Glycopyrrolate	746	A03AB02,R03BB06	muscarinic AChR (M1) antagonist		6718	Tachyarrhythmia	283	1.86	1 mM
Haloperidol	Haloperidol	115	N05AD01	Dopamine R D(2) antagonist		32002	Tachyarrhythmia	1089	1.77	3 uM
Hyoscyamine	Hyoscyamine (L)	233	A03BA03	muscarinic AChR (M1, M2) antagonist		27293	Tachyarrhythmia	850	1.38	1 mM
Ibutilide	Ibutilide fumarate	1508	C01BD05	Ca channel (CACNA1C, CACNB1) activator, K channel (KCNH2) inhibitor		51				10 uM
Imipramine	Imipramine hydrochloride	72	N06AA02	Serotonin TI, Noradrenaline TI		5824	Tachyarrhythmia	165	1.31	30 uM
Isosorbide	Isosorbide dinitrate	714	C01DA08,C05AE02	Atrial natriuretic peptide receptor 1 agonist		32720	Heart failure	2320	2.64	10 uM
Isradipine	Isradipine	1021	C08CA03	Ca channel (CACNA-(1C, 1D, 1S, 1H) & K channel (KCNH2) inhibitor		1172	Heart failure	58	1.17	1 uM
Ketorolac	Ketorolac tromethamine	929	M01AB15,S01BC05	Cox inhibitor (2)		11170	Heart failure	251	0.66	100 uM
Levalbuterol	Levalbuterol hydrochloride	1516	R03AC02,R03CC02	β-AR (β2) agonist		249383	Tachyarrhythmia	6310	1.46	300 uM
Lisinopril	Lisinopril	301	C09AA03	angiotensin-converting enzyme inhibitor		236327	Heart failure	7666	1.45	10 mM
Losartan	Losartan	1433	C09CA01	Type-1 angiotensin II receptor antagonist		122648	Heart failure	3222	1.16	1 mM
Memantine	Memantine Hydrochloride	978	N06DX01	NDMA receptor antagonist		20083	Heart failure	379	0.99	300 uM
Metaproterenol	Metaproterenol sulfate, orciprenaline sulfate	505	R03AB03,R03CB03	β-AR (β2) agonist	2009	437	Heart failure	28	1.91	10 mM
Methyldopa	Methyldopa (L,-)	326	C02AB01,C02AB02	α-AR (α2) agonist		4692	Atrial septal defects	215	38.5	300 uM
Metoprolol	Metoprolol-(+,-) (+)-tartrate salt	733	C07AB02	β-AR (β1) antagonist		259665	Myocardial infarction	11987	2.01	30 uM
Midodrine	Midodrine hydrochloride	191	C01CA17	α-AR (α1A, α1B) agonist		6311	Heart failure	249	1.36	1 mM
Milrinone	Milrinone	1065	C01CE02	PDE3 inhibitor		2206	Heart failure	278	2.32	1 mM
Mitoxantrone	Mitoxantrone dihydrochloride	385	L01DB07	DNA-intercalator, DNA topoisomerase 2-α inhibitor		6705	Heart failure	295	1.84	10 uM
Nabumetone	Nabumetone	909	M01AX01	Cox inhibitor (2)		8313	Myocardial infarction	259	0.95	30 uM
Nefazodone	Nefazodone hydrochloride	1152	N06AX06	5-HTR (1A, 2A, 2C) antagonist, Serotonin TI, Noradrenaline TI		3060	Coronary heart disease	137	2.51	10 uM
Neostigmine	Neostigmine bromide	468	N07AA01,S01EB06	Acetylcholinesterase inhibitor		1605	Sudden cardiac death	111	3.25	1 mM
Nicardipine	Nicardipine hydrochloride	383	C08CA04	Ca channel (CACNA-(1C, 1D), CACNA2D1, CACNB2) inhibitor		6826	Sudden cardiac death	249	2.88	3 uM
Nortriptyline	Nortriptyline hydrochloride	254	N06AA10	5-HTR (2A) antagonist, Serotonin TI, Noradrenaline TI		14924	Tachyarrhythmia	392	1.2	30 uM
Olanzapine	Olanzapine	1455	N05AH03	5-HTR (2A) & Dopamine R D(2) antagonist		71892	Tachyarrhythmia	2010	1.5	100 uM
Paliperidone	Paliperidone	1827	N05AX13	5-HTR (2A, 2C) & Dopamine R D(2, 3, 4) antagonist		46372	Tachyarrhythmia	440	1.08	300 uM
Pergolide	Pergolide mesylate	295	N04BC02	Dopamine R D(2, 3) antagonist	2007	1147	Mitral valve insufficiency	150	24.32	100 uM
Pilocarpine	Pilocarpine nitrate	449	N07AX01,S01EB01	muscarinic AChR (M1, M2, M3) agonist		3629	Myocardial infarction	72	0.75	300 uM
Prenylamine	Prenylamine lactate	560	C01DX02	Myosin light chain kinase 2 inhibitor, calmodulin modulator	1989	1				1 uM
Probucol	Probucol	384	C10AX02	ATP-binding cassette sub-family A member 1 inhibitor	1989	379	Palpitations	11	3.4	5 mM
Propafenone	Propafenone hydrochloride	499	C01BC03	Na channel (SCN5A) & K channel (KCNH2) inhibitor		7071	Atrial fibrillation	768	6.49	10 uM
Propofol	Propofol	931	N01AX10	GABA-A R pos. allosteric modulator, GABA R (B3, B2) potentiator		21457	Sudden cardiac death	1511	5.13	100 uM
Propranolol	(R)-Propranolol hydrochloride	1075	C07AA05	β-AR (β1) antagonist		42531	Sudden cardiac death	1232	2.22	30 uM
Racepinephrine	Racepinephrine hydrochloride	1480	C01CA24,A01AD01,B02BC09, R01AA14,R03AA01,S01EA01	β-AR (β1) & α-AR (α1) agonist	2004	65309	Sudden cardiac death	1969	2.53	1 mM
Reboxetine	Reboxetine mesylate	1328	N06AX18	Noradrenaline TI		704	Tachyarrhythmia	48	3.02	300 uM
Risperidone	Risperidone	1029	N05AX08	5-HTR (2A) & Dopamine R D(2) antagonist		119939	Tachyarrhythmia	1986	1.2	30 uM
Ritodrine	Ritodrine hydrochloride	349	G02CA01	β-AR (β2) agonist		389	Tachyarrhythmia	17	2.46	5 mM
Rofecoxib	Rofecoxib	1336	M01AH02	Cox inhibitor (2)	2004	78462	Myocardial infarction	32501	7.06	100 uM
Ropinirole	Ropinirole hydrochloride	1158	N04BC04	Dopamine R D(2, 3) antagonist		25161	Heart failure	394	0.75	300 uM
Salbutamol	Salbutamol	198	R03AC02,R03CC02	β-AR (β2) agonist		249383	Tachyarrhythmia	6310	1.46	1 mM
Selegiline	Selegiline hydrochloride	552	N04BD01	Monoamine oxidase-B inhibitor		3642	Heart failure	63	0.95	100 uM
Sibutramine	Sibutramine hydrochloride	1159	A08AA10	Noradrenaline TI, Serotonin TI, Dopamine TI	2002	2330	Palpitations	114	3.74	30 uM
Sotalol	Sotalol hydrochloride	966	C07AA07	K channel (KCNH2) inhibitor, β-AR (β1, β2) agonist		14644	Atrial fibrillation	1304	5.67	10 mM
Theophylline	Theophylline monohydrate	873	R03DA04	AR (A1, A2a, A2b) antagonist, HDAC2 activator, PDE (5A, 4A, 4B, 3A) inhibitor		19006	Tachyarrhythmia	754	2.06	300 uM
Thioridazine	Thioridazine hydrochloride	78	N05AC02	5-HTR (2A) & Dopamine R D(1A, 2) & α-AR (α1A, α1B) antagonist	2000	1422	Tachyarrhythmia	70	1.85	10 uM
Trazodone	Trazodone hydrochloride	292	N06AX05	5-HTR (2A) antagonist, 5-HTR (2B) agonist, 5-HTR (1A) partial agonist, Serotonin TI		73420	Sudden cardiac death	1644	1.7	30 uM
Trihexyphenidyl	Trihexyphenidyl-D,L Hydrochloride	701	N04AA01	muscarinic AChR (M1) antagonist		4796	Tachyarrhythmia	145	1.64	100 uM
Trimipramine	Trimipramine maleate salt	806	N06AA10	Serotonin TI, Noradrenaline TI		1557	Tachyarrhythmia	58	1.99	30 uM
Triprolidine	Triprolidine hydrochloride	262	R06AX07	Histamine R (H1) antagonist		649	Palpitations	22	1.9	100 uM
Venlafaxine	Venlafaxine	1170	N06AX16	Serotonin TI, Noradrenaline TI		103478	Tachyarrhythmia	2393	1.16	300 uM
Verapamil	Verapamil hydrochloride	141	C08DA01	Ca channel (CACNA-1(C,D,F,S), CACN-(B1, B2, B3, B4)) inhibitor		39460	Bradycardia	1329	3.22	30 uM
Ziprasidone	Ziprasidone Hydrochloride	1188	N05AE04	5-HTR (2A) & Dopamine R D(2) antagonist		21111	Tachyarrhythmia	438	1.2	100 uM
