# Supplementary material for: Comparison of Zebrafish Larvae and hiPSC Cardiomyocytes for Predicting Drug-Induced Cardiotoxicity in Humans
Source: Toxicol Sci. 2019 Jul 30;171(2):283–95. doi: 10.1093/toxsci/kfz165 (PMC6760275; doi:10.1093/toxsci/kfz165)
Supplement: kfz165_Supplementary_Data [file kfz165_supplementary_data.zip › toxsci-19-0211-File010.xlsx]

## Sheet: zscores_hiPSCs
ChemicalName	T1_zscore_ampl	T1_zscore_auc	T1_zscore_bpm	T1_zscore_pkw	T1_zscore_ppkw	T2_zscore_ampl	T2_zscore_auc	T2_zscore_bpm	T2_zscore_pkw	T2_zscore_ppkw	T3_zscore_ampl	T3_zscore_auc	T3_zscore_bpm	T3_zscore_pkw	T3_zscore_ppkw
DMSO	0	0	0	0	0	0	0	0	0	0	0	0	0	0	0
Probucol	0.0548527	-0.198969	0.114472	0.206767	-0.0101057	0.289394	0.210519	-0.177437	-1.24326	-0.114909	-0.0997816	-0.175218	0.109693	-0.401087	-0.279463
Sotalol	0.288972	-0.0152144	-0.0514603	0.206767	0.0211306	0.484552	0.458866	-0.691682	-0.422009	0.372133	-0.0877381	-0.335598	-0.162932	0.0346958	-0.0727478
Acetazolamide	-0.201717	0.18945	0.554982	0.206767	-0.153661	0.209681	0.0916607	-0.31894	-0.832637	0.0855692	-0.157992	-0.0747837	0.112419	-0.401087	-0.313117
Mitoxantrone	0.090131	0.23354	0.554982	0.206767	-0.203908	0.50929	-0.179172	-0.332746	-1.24326	-0.0633637	0.173205	-0.0336165	-0.0429768	0.0346958	-0.245179
Olanzapine	0.138238	0.142244	-0.130476	0.206767	0.191876	-0.461003	1.15431	0.0986681	-0.832637	0.171266	-0.252333	-0.0943137	-0.236541	0.160735	0.111248
Cefoxitin	0.507056	0.0341563	-0.118623	0.206767	0.0209663	0.599998	0.412779	-0.448365	-0.422009	0.090641	-0.0696728	-0.34572	-0.000719893	-0.962908	-0.24539
Doxorubicin	0.0291958	-0.274213	-0.00997726	0.206767	0.0134864	0.264655	-0.243438	-0.607125	-0.422009	0.214097	-0.513276	-1.18735	-0.149301	0.160735	-0.226388
Methyldopa	0.468571	0.139023	0.00780119	0.206767	0.0292577	0.674213	0.70397	-0.510488	-0.422009	0.210169	0.319735	-0.177025	-0.0429768	-0.527126	-0.278968
Pergolide	0.253694	-0.459815	-0.286531	-0.365772	0.157868	0.621987	0.158797	-0.81938	-0.422009	0.512597	0.106966	0.246915	0.168308	0.0346958	-0.155535
Metoprolol	0.600062	-0.121296	0.0868165	-0.365772	-0.113837	0.814397	0.449138	-0.398321	-0.832637	0.131964	0.355866	-0.0125813	-0.176563	0.160735	-0.208318
Neostigmine	-0.0958817	-0.825793	-0.100845	-0.365772	-0.0110577	0.107979	-0.217019	-0.374161	-0.832637	0.127153	-0.432986	-0.912391	-0.0143511	0.160735	-0.265281
Memantine	0.410843	-0.226321	-0.328014	0.206767	0.0805534	0.704449	0.344792	-0.798673	-0.422009	0.276235	0.123024	-0.232002	-0.180652	-0.401087	-0.19354
Venlafaxine	0.292179	-0.0776275	0.134226	-0.365772	-0.0535754	0.462562	0.232206	-0.217127	-0.832637	0.032504	-0.0435785	-0.0173603	0.372776	-1.52473	-0.48697
Losartan	0.773247	0.100002	-0.270728	-0.365772	0.0970267	0.586254	1.02833	-0.155003	-0.832637	0.0699145	0.295648	0.00288465	-0.0443399	-0.401087	-0.254137
Amifostine	0.0869239	-0.508658	-0.0593619	0.206767	-0.0649637	0.514788	-0.222388	-0.510488	-0.832637	0.0972669	0.0206537	-0.767891	0.00609573	-0.962908	-0.431325
Acetaminophen	0.705897	0.265856	-0.201589	0.206767	0.06693	0.861125	0.702057	-0.641638	-0.422009	0.265474	0.0668206	-0.267036	-0.122038	-0.401087	-0.277568
Acetylsalicylic acid	0.256901	-0.620812	-0.221343	0.206767	0.0172896	0.558767	-0.250401	-0.622656	-0.832637	0.168241	-0.113832	-0.848457	0.0388107	-0.401087	-0.364695
Pilocarpine	0.895117	0.580297	-0.268752	0.206767	0.174779	0.745679	1.29449	-0.472524	-0.422009	0.244914	-0.107811	0.016582	0.0156376	0.0346958	-0.200803
Baclofen	-0.519221	-0.474917	0.420656	0.206767	-0.121659	0.0557536	-0.322588	-0.313763	-0.832637	0.0869616	-0.0596365	-0.720365	0.184665	-0.962908	-0.458529
Ketorolac	0.301801	0.0150417	0.108546	0.206767	-0.086806	0.578008	0.0385042	-0.280976	-1.24326	-0.00710211	0.191271	-0.934141	0.186028	-0.962908	-0.615724
Theophylline	0.965674	0.466718	-0.225294	0.206767	0.0576462	1.07003	0.701313	-0.726195	-0.422009	0.29822	0.127038	-0.113091	-0.0225299	0.160735	-0.242925
Dexfenfluramine	0.160688	0.437835	0.381149	0.206767	-0.0458249	0.0557536	0.674734	0.0917655	-0.832637	0.0238884	-0.529335	0.00326095	0.798071	-0.962908	-0.627854
Bisoprolol	0.349907	-0.264814	0.0374319	-0.365772	-0.107483	0.583506	-0.344807	-0.522568	-0.832637	0.0429314	0.00258844	-1.03619	0.0946989	-0.962908	-0.52182
Isosorbide	0.859839	0.0707488	-0.169983	0.206767	-0.00158044	0.954581	0.112604	-0.748629	-0.832637	0.2009	0.179227	-0.839878	-0.194284	-0.401087	-0.316396
Citalopram	0.192759	-0.071344	0.0058258	-0.93831	0.143692	0.151958	-0.156102	-0.588143	-0.422009	0.409408	-0.736082	-0.251344	0.645401	-0.962908	-0.459627
Etodolac	-0.15361	-0.928389	0.0966934	-0.365772	-0.136154	0.245414	-0.811575	-0.294781	-0.832637	0.0128446	0.0186465	-1.3866	-0.137032	-0.401087	-0.339103
Atropine	-0.307551	-0.514308	0.00187504	0.206767	0.0211553	0.154707	-0.594377	-0.715841	-0.422009	0.226828	-0.394848	-1.19243	-0.137032	-0.962908	-0.348669
Atenolol	0.20238	-0.50549	-0.0455342	0.206767	-0.0541894	0.550521	-0.146268	-0.391418	-1.24326	0.0681448	-0.0375567	-1.35304	0.127414	-0.962908	-0.612812
Midodrine	0.811732	0.356941	0.167807	-0.365772	-0.105192	0.731936	0.924517	-0.106685	-0.832637	-0.0416905	0.450207	-0.0351217	0.191481	-0.962908	-0.495838
Diphenhydramine	0.22483	0.443432	0.122373	-0.365772	0.104633	0.000779457	0.638375	-0.350002	-0.832637	0.264815	-1.03316	0.395215	0.608597	-0.962908	-0.30977
Selegiline	-0.150403	-0.613314	0.201389	0.206767	-0.0868712	0.333373	-0.517566	-0.531196	-0.832637	0.164617	-0.206166	-1.26288	0.10833	-0.962908	-0.500089
Glycopyrrolate	0.0740954	0.712305	0.705112	0.206767	-0.187991	0.349865	0.657086	0.136633	-1.65389	-0.119476	0.408054	0.667996	0.181939	-0.401087	-0.354368
Rofecoxib	1.05227	0.156026	-0.320112	0.206767	0.101398	1.13325	0.918989	-0.698585	-0.832637	0.21137	0.54254	-0.209763	-0.241993	-0.401087	-0.221094
Gabapentin	0.86946	0.329589	-0.209491	0.206767	0.0462852	0.946335	0.472208	-0.702036	-0.422009	0.232838	0.167183	-0.604502	-0.0865968	-1.52473	-0.429287
Propofol	-0.358865	-1.05364	-0.0633126	0.206767	-0.122726	-0.0679382	-0.574018	-0.353454	-0.832637	0.0208895	-0.643748	-1.77754	0.0347214	-0.962908	-0.518463
Dolasetron	0.574405	0.0683727	-0.553208	0.206767	0.390175	0.654972	-0.0456957	-1.57694	0.215006	0.949408	-0.0094551	-0.6836	-0.852673	0.596517	0.382197
Esmolol	1.26394	1.09909	-0.0159034	-0.365772	0.0217703	1.16898	1.42701	-0.339648	-0.832637	0.0983644	0.450207	0.539677	0.136956	-0.401087	-0.328472
Reboxetine	0.481399	-0.445189	-0.241097	0.206767	-0.0960895	0.523034	-0.449898	-0.527745	-0.832637	0.00933972	-0.489189	-1.83372	0.266453	-1.52473	-0.705754
Celecoxib	-0.394144	-1.00221	0.0334812	0.206767	-0.159673	0.223425	-1.30508	-0.786593	-0.832637	0.0262139	-0.103796	-1.46442	0.320978	-1.52473	-0.743251
Milrinone	0.882289	0.717585	0.13225	0.206767	-0.075822	1.10576	0.923135	-0.356905	-1.24326	0.0491095	0.604765	-0.197947	0.409581	-1.52473	-0.700874
Hyoscyamine	0.776454	1.18505	0.711038	-0.365772	-0.170492	0.990314	1.31867	-0.205047	-0.832637	0.114444	0.622831	1.07767	0.158766	-0.401087	-0.258156
Nabumetone	1.63596	1.16821	-0.185786	0.206767	0.0273305	1.49883	1.53619	-0.615753	-0.422009	0.136558	0.486337	0.213237	0.187391	-0.962908	-0.501148
Fluvoxamine	-0.400558	-0.650645	0.361395	-0.365772	-0.192843	-0.125661	-0.694843	-0.148101	-1.24326	-0.0766677	-0.643748	-1.63745	0.712194	-2.31657	-0.934159
Anagrelide	1.72255	1.34018	-0.0178788	0.206767	-0.0120701	1.72972	1.37305	-0.54155	-0.832637	0.118357	1.07446	0.459939	-0.0266193	-0.962908	-0.407396
Ropinirole	0.853425	1.87381	-0.211466	-0.365772	0.519051	0.481803	2.18938	-0.738275	-0.103502	0.643725	0.327764	2.01865	-0.449188	0.160735	0.544279
Lisinopril	-0.461493	-1.48541	-0.632223	0.206767	0.115283	0.033764	-1.43765	-1.30602	-0.422009	0.28662	-0.858525	-2.64047	-0.390574	-1.52473	-0.676295
Clonidine	-0.429422	1.1719	1.7817	-0.365772	-0.54208	0.564265	-0.757089	-0.80385	-0.832637	0.0697396	0.552577	-1.94725	-0.593679	-1.52473	-0.581447
Trihexyphenidyl	-1.19272	-1.69657	-0.260851	0.206767	0.0682492	-0.920038	-2.09089	-0.665797	-0.422009	0.275032	-1.85613	-1.83316	0.549983	-0.962908	-0.427622
Trazodone	1.03623	-0.452159	0.501647	-3.28932	0.41968	0.448819	-1.49788	-0.0773487	-0.664517	0.498964	-0.531342	-1.76407	0.723099	-1.75475	-0.716102
Bromocryptine	-0.34283	-0.959912	0.335715	0.206767	-0.21872	-0.246604	-1.49586	0.304021	-1.65389	-0.371266	-0.372769	-2.2104	1.6473	-3.10842	-1.46886
Bupivacaine	-0.657127	-2.40191	-1.06483	0.206767	0.330914	0.0420101	-2.29283	-2.07221	-0.103502	0.684219	-0.683893	-3.50337	-1.07077	0.0346958	-0.225247
Ziprasidone	0.590441	0.218597	-0.596666	-0.365772	0.519282	0.457065	0.322519	-2.583	1.53426	2.31826	-0.258355	0.707319	-2.10266	0.160735	3.1132
Sibutramine	-0.79824	-0.997825	0.578687	-0.365772	-0.325678	-0.785351	-1.47821	0.528356	-1.65389	-0.410505	-1.74573	-1.90929	1.2888	-2.31657	-1.05952
Propranolol	-0.32038	-2.70025	-1.73054	0.206767	0.311148	0.327876	-2.53443	-2.64167	-0.422009	0.647332	-0.324594	-3.50649	-1.80277	-0.527126	-0.185809
Disopyramide	-0.374901	-1.22155	-0.229245	0.206767	-0.0414893	-0.0679382	-1.9538	-0.676151	-1.24326	-0.186453	-2.75739	-3.25264	-1.30932	-3.90026	-2.3517
Dihydroergotamine	0.907946	2.0968	1.86861	-0.93831	-0.548311	1.90014	-0.460423	1.51371	-2.81139	-1.17466	1.24508	-1.46092	2.22117	-3.90026	-2.09366
Nortriptyline	-0.817483	-2.29672	-1.5567	-0.93831	0.845245	-0.980509	-3.51017	-2.92295	0.0646179	1.31954	-3.68273	-3.92125	-2.35075	-1.75475	-0.0368305
Clozapine	-2.41463	-3.28932	0.349543	-1.51085	-0.580771	-2.07999	-3.70111	0.352339	-1.65389	-0.485393	-2.7052	-3.20842	1.32833	-2.31657	-1.13378
Paliperidone	-0.0157038	0.45225	-2.30735	-0.93831	3.20435	-0.271343	0.0102781	-4.00839	3.77961	4.58466	-0.750133	1.69481	-2.71061	0.160735	4.52165
Ritodrine	0.356322	-0.403369	4.27068	-4.76558	-1.72448	0.63848	-1.63316	3.34117	-3.39013	-1.91894	-1.28607	-2.17507	3.94689	-3.90026	-2.93862
Amiodarone	-0.84314	-3.42592	-1.83721	0.206767	0.209754	-2.96233	-4.88969	-3.73056	-2.40076	-1.30922	-3.48402	-4.79261	-2.59202	-3.10842	-1.99423
Doxepin	-2.66799	-3.58776	-0.0455342	-2.71678	-0.447654	-3.34715	-5.07728	1.03397	-1.41138	-1.01211	-6.27812	-5.11755	-0.139759	-4.46208	-3.51011
Clomipramine	-3.53712	-2.96363	-1.58238	-4.49524	-1.51186	-3.119	-3.89981	-2.76592	-2.40076	-1.46876	-3.77908	-3.93766	-1.68418	-3.10842	-2.06
Salbutamol	1.36015	-1.69092	4.91268	-6.84625	-2.15996	0.828141	-3.47413	3.38777	-3.39013	-2.24466	-1.54099	-3.38156	3.33348	-3.90026	-2.95504
Racepinephrine	2.67827	1.07749	6.26187	-6.84625	-2.3182	0.817146	-0.981888	4.7355	-3.39013	-2.5811	-1.02713	-1.96599	3.86783	-3.90026	-3.10898
Levalbuterol	2.16513	-1.38556	4.66773	-6.84625	-2.14189	1.27068	-3.52436	3.16171	-3.39013	-2.23736	-1.43461	-3.7725	3.17536	-3.90026	-2.95337
Dobutamine	3.61475	0.879637	5.49542	-6.84625	-2.18006	1.83417	-1.78817	3.67077	-3.39013	-2.34081	-1.63935	-2.49582	3.62383	-3.90026	-3.10059
Haloperidol	-3.06567	-2.82296	-3.67629	-1.51085	2.52299	-6.38722	-4.19041	-0.91084	1.36614	2.63815	-6.89434	-4.98622	-3.67434	-0.661864	3.49604
Metaproterenol	1.90857	-0.926118	6.1868	-6.84625	-2.45585	0.267404	-3.3919	4.31444	-3.39013	-2.63061	-2.10503	-3.48297	3.78468	-3.90026	-3.23929
Risperidone	-0.660334	0.0299849	-3.24763	-1.51085	5.96165	-3.72372	-1.63311	-4.20684	7.58083	8.08561	-2.17729	-0.106619	-3.06639	-0.401087	6.45491
Ibutilide	-6.56784	-1.71674	-0.896924	-4.76558	3.44786	-6.85725	-3.59033	-1.92035	3.20086	3.99828	-5.93889	-1.34792	0.136956	-3.10842	1.91524
Triprolidine	-2.38897	-3.68111	-2.81897	-0.93831	2.19172	-2.50329	-5.49615	-4.83843	1.46462	2.32877	-6.62939	-4.98595	-4.27003	-4.46208	-1.04046
Cisapride	-6.47163	-2.73985	-0.578888	-5.06778	2.36825	-6.54664	-4.48267	-2.56229	1.85277	2.65736	-4.75461	-4.02835	-2.28804	-0.401087	4.65105
Propafenone	-2.77703	-4.67191	-2.37451	-1.51085	1.67442	-2.26965	-6.36638	-4.24998	1.20438	2.14873	-8.77715	-8.06477	-4.58218	-2.31657	-1.3921
Chlorpromazine	-1.45249	-2.69613	-0.971989	-1.51085	-0.361005	-3.32791	-4.95007	-3.01096	-2.81139	-1.7838	-8.91565	-7.44433	-5.03201	-6.60759	-5.6791
Doxazosin	0.484606	-1.92457	-2.59773	0.206767	1.81176	-0.0102154	-4.50106	-5.08347	2.41786	3.20902	-8.9578	-7.43721	-5.03201	-7.96125	-5.6791
Imipramine	-1.75717	-4.63611	-2.58785	-0.365772	-0.355554	-3.40212	-6.2455	-4.14472	-2.81139	-1.69644	-8.90361	-7.41561	-5.03201	-5.81574	-4.51312
Amitriptyline	-1.96563	-5.37028	-2.55822	-0.365772	-0.0101868	-1.76664	-7.38932	-4.76078	-0.422009	0.489723	-8.9578	-7.6105	-5.03201	-7.96125	-5.6791
Droperidol	-3.73917	-1.5738	-2.89799	-2.41457	3.72164	-6.30751	-3.56657	-3.87206	7.55879	8.09378	-6.06133	-3.57656	-3.26813	-3.90026	0.331209
Nefazodone	-4.27475	-4.31348	-2.335	-5.06778	-1.47294	-3.87765	-6.26347	-3.48897	-2.81139	-1.69081	-7.03887	-7.19382	-3.88017	-6.60759	-4.03607
Thioridazine	-2.53329	-4.61029	-2.19673	-1.51085	0.255962	-4.56482	-7.21545	-4.83671	-2.40076	-1.19478	-8.9578	-7.60275	-5.03201	-7.96125	-5.6791
Dofetilide	-9.33558	-1.80143	5.44011	-8.62472	-3.66239	-8.0172	-3.42124	0.614639	-4.37951	-3.18303	-8.28537	-1.27142	3.46162	-3.90026	-3.46128
Carvedilol	-1.6802	-4.29975	-2.3192	0.206767	0.106523	-6.64835	-8.24471	-4.9437	-4.37951	-3.55028	-8.91967	-7.93754	-4.50721	-6.60759	-4.86682
Digoxin	1.48202	3.29685	2.03059	-2.24898	-0.586074	-6.10685	8.14758	-3.82892	-5.36888	-4.04857	-8.9578	10.4189	-5.03201	-7.96125	-5.6791
Astemizole	-5.31386	-6.7138	-3.52023	-1.51085	1.73258	-8.61092	-9.08964	-6.58997	-6.35826	-5.07194	-8.89959	-8.29025	-3.10047	-6.60759	-4.31621
Verapamil	-7.35679	-6.66189	3.14471	-6.84625	-1.68907	-8.0282	-8.18465	9.76061	-4.37951	-3.40048	-8.76109	-6.54056	3.98097	-3.90026	-4.22235
Trimipramine	-6.91421	-5.89842	-3.30689	-8.05218	-3.36572	-8.53396	-9.24427	-6.58997	-4.79014	-3.57155	-8.9578	-8.45221	-5.03201	-7.96125	-5.6791
Bepridil	-7.48508	-6.32644	-3.80271	-8.62472	-2.99717	-8.56419	-8.97073	-6.22586	-6.35826	-4.70647	-8.89156	-8.13329	-5.03201	-6.60759	-3.9957
Nicardipine	-9.48632	-6.5434	13.5056	-6.84625	-3.68416	-8.21511	-8.25519	-5.56838	-6.35826	-3.61049	-8.89156	-7.01376	0.085157	-5.25392	-4.4977
Isradipine	-9.76534	-7.05153	-4.45854	-12.1817	-4.94214	-8.56694	-9.13923	-6.47435	-4.79014	-3.75804	-8.88755	-8.41431	-5.03201	-5.81574	-3.0898
Prenylamine	-9.76534	-6.97919	-4.45854	-12.1817	-4.94214	-8.53121	-8.89902	-4.77286	-4.79014	-3.39586	-8.9578	-7.90473	-5.03201	-7.96125	-5.6791

## Sheet: zscores_zebrafish
chemical	a_ventricular BPM	b_QTc	c_cardiac arrest	d_arrhythmic beats	e_ejection fraction	f_max. diameter
Isradipine
DMSO	0	0	0	0	0	0
Astemizole	0.0310488	1.21028	0.303336	0.884615	0.951528	0.303336
Midodrine	-0.87367	0.282259	0.514929	1.00605	0.547803	0.514929
Diphenhydramine	-1.24668	-0.2141	0.394277	0.0944941	-1.39963	0.394277
Etodolac	-1.3011	0.172694	0.935203	-0.347743	-0.111914	0.935203
Digoxin	1.63515	0.0356493	-0.192216	0.569031	1.1864	-0.192216
Ketorolac	2.37064	-0.791648	-0.00483372	0.360714	-0.586406	-0.00483372
Cefoxitin	0.171006	-0.448778	1.06367	-1.01973	0.463152	1.06367
Citalopram	-0.180072	0.558826	0.10401	-0.355106	-2.9722	0.10401
Hyoscyamine	1.01393	-0.558963	0.709539	-1.11019	0.24235	0.709539
Imipramine	1.21744	-1.02401	-1.10729	-0.0447451	-0.168859	-1.10729
Paliperidone	0.474953	-0.11246	-1.13552	-0.97155	-0.856652	-1.13552
Triprolidine	-2.09551	0.256823	0.812856	-0.486996	0.522884	0.812856
Nabumetone	-2.42345	-0.103393	1.13992	-0.463623	-0.23469	1.13992
Gabapentin	2.20958	-0.179682	-1.37323	-0.336324	-0.137921	-1.37323
Disopyramide	-0.314344	0.570101	2.12567	-0.586588	0.0379526	2.12567
Mitoxantrone	2.4841	-0.613152	-0.539029	-0.116656	-1.62716	-0.539029
Trimipramine	-1.51568	1.53733	0.797986	-0.560183	-0.777452	0.797986
Atropine	2.60068	-1.12803	0.345285	-0.534089	-1.12092	0.345285
Clomipramine	-0.43807	-0.253035	1.86501	-1.13066	0.559966	1.86501
Levalbuterol	2.86007	-0.786534	0.36379	-0.709921	-1.18936	0.36379
Bromocryptine	-1.00903	0.468361	0.124851	4.48742	0.142165	0.124851
Ropinirole	2.53013	-1.01486	-0.0642213	-0.728519	-2.04034	-0.0642213
Neostigmine	3.26794	-0.721021	-0.154951	-0.237944	-2.17443	-0.154951
Nortriptyline	1.07782	-0.619763	-1.107	-1.15711	-1.64463	-1.107
Amitriptyline	2.21813	-0.816151	-0.718806	-0.0501377	-2.2279	-0.718806
Fluvoxamine	0.433956	-0.424154	-1.74898	-1.27677	-1.20939	-1.74898
Doxepin	-4.4982	0.807373	0.187102	0.564221	-0.604293	0.187102
Pergolide	-2.65044	0.472757	1.13209	-0.462186	-1.00993	1.13209
Trazodone	-5.58297	0.484804	-0.249806	-0.313213	0.113893	-0.249806
Dobutamine	4.15427	-0.9708	-0.638024	0.241821	-0.69043	-0.638024
Dihydroergotamine	4.76999	-0.918053	0.626126	-0.241061	0.256529	0.626126
Esmolol	4.67432	-0.546354	0.401937	0.436425	-1.10899	0.401937
Propafenone	-3.69937	1.29354	1.10325	-0.139784	0.365683	1.10325
Rofecoxib	4.38889	-0.387014	-1.02285	-0.998389	0.0488637	-1.02285
Haloperidol	-2.80299	-1.51611	0.0565933	-3.03058	-0.422016	0.0565933
Bepridil	-5.00776	0.318283	0.709739	0.144273	-1.02202	0.709739
Selegiline	3.03042	0.204048	1.43506	0.757386	-1.06464	1.43506
Ritodrine	3.91006	-0.60257	-1.06126	-1.29087	-0.0157712	-1.06126
Olanzapine	-3.22725	0.0807181	-0.757849	0.636888	-2.52435	-0.757849
Memantine	-1.53328	0.746946	1.05764	3.31337	-0.321212	1.05764
Prenylamine	2.79563	-0.625396	1.55051	0.231033	-1.49093	1.55051
Losartan	4.36062	-1.50852	0.367233	0.827624	-0.940799	0.367233
Glycopyrrolate	2.85938	-0.849796	1.83817	0.760533	-0.577777	1.83817
Ziprasidone	3.13471	-0.168128	-0.927625	-1.12851	-2.63488	-0.927625
Risperidone	3.04604	-2.37032	-0.365554	-2.72712	0.0566621	-0.365554
Methyldopa	2.94515	-1.40758	-1.92606	-0.271624	-0.464248	-1.92606
Dolasetron	-0.867689	-0.030371	0.882628	4.1199	2.16116	0.882628
Amifostine	-3.18968	1.11901	0.876955	-0.321718	-2.94058	0.876955
Sibutramine	-4.39323	0.883586	-1.26526	1.03044	-0.599413	-1.26526
Anagrelide	4.88323	-1.32644	-1.32348	0.252045	-0.358556	-1.32348
Reboxetine	-3.95749	-1.48659	-0.773797	-2.34654	-0.181766	-0.773797
Acetazolamide	-1.70629	1.28347	-0.358585	4.51619	-1.6032	-0.358585
Trihexyphenidyl	-5.27558	1.03876	1.0573	-1.03532	0.387756	1.0573
Clozapine	-5.16691	0.536445	0.951416	-0.45879	1.93037	0.951416
Metoprolol	2.25496	-0.655924	0.492479	5.35406	0.92497	0.492479
Dexfenfluramine	-4.08002	0.335621	2.40996	-0.575801	-0.426489	2.40996
Isosorbide	6.00953	-1.95352	0.869603	-0.369107	-0.249694	0.869603
Acetaminophen	4.41253	-1.49871	-0.832975	1.02816	-1.90189	-0.832975
Baclofen	5.73534	-1.52405	-0.426136	-1.32226	-1.13458	-0.426136
Lisinopril	1.96202	-2.23354	0.568939	-3.07708	2.3223	0.568939
Droperidol	-5.51644	1.42598	1.19736	-0.28864	1.2449	1.19736
Cisapride	-6.72188	1.54132	0.467302	0.967396	0.792957	0.467302
Amiodarone	-4.50551	1.23661	1.39803	-0.394366	-2.22361	1.39803
Venlafaxine	3.17488	-2.19937	-0.699853	-2.20361	-2.28964	-0.699853
Propofol	-7.28872	0.498427	1.39282	-0.795129	-0.305396	1.39282
Bupivacaine	-3.99489	-0.100114	3.27168	0.562768	0.79182	3.27168
Metaproterenol	4.30898	-0.966939	-2.74768	-0.557344	-0.683202	-2.74768
Doxorubicin	3.23188	-2.74927	-1.72335	-1.47324	-1.37866	-1.72335
Thioridazine	-3.2157	-1.89569	0.567879	-3.00589	3.34628	0.567879
Chlorpromazine	-7.05112	1.33073	1.37052	-0.561687	1.31482	1.37052
Probucol	5.92337	-1.83073	-1.24142	-1.30332	-1.47191	-1.24142
Racepinephrine	8.23195	-1.55058	-0.397267	-0.489751	2.77474	-0.397267
Nefazodone	-4.76298	1.27052	1.83868	1.56159	2.95077	1.83868
Theophylline	4.79638	-3.16216	-1.73695	1.50174	-1.55172	-1.73695
Milrinone	6.27523	-1.04667	-2.82101	-0.167865	-2.04786	-2.82101
Verapamil	-8.04438	1.6436	0.843951	3.38647	-0.697742	0.843951
Atenolol	-5.83296	1.90317	3.198	-0.461421	2.25621	3.198
Salbutamol	5.88914	-2.859	-2.47574	-2.85608	-0.369991	-2.47574
Clonidine	-7.29825	1.10906	1.81938	3.97755	1.82285	1.81938
Doxazosin	-5.19592	4.31252	1.84623	3.72301	2.82147	1.84623
Carvedilol	-10.8102	2.9878	2.62369	0.866238	-0.237985	2.62369
Sotalol	-7.24894	5.07155	1.346	4.00226	-2.20788	1.346
Acetylsalicylic acid	-5.97112	2.86733	4.85876	5.3014	-1.24492	4.85876
Dofetilide	2.30254	-1.61102	8.62398	1.20102	-4.03617	8.62398
Ibutilide	-5.19995	0.391401	6.60842	6.34732	-2.48772	6.60842
Propranolol	-8.90673	5.84337	4.16761	3.69388	1.62938	4.16761
Bisoprolol	-8.08798	1.73584	5.86141	6.37316	0.863336	5.86141
Nicardipine	-6.56265	9.77308	3.18565	5.02872	1.49674	3.18565
Celecoxib	-8.30154	16.7005	0.274011	3.57186	-2.94012	0.274011
Pilocarpine	-10.9429	9.4681	0.705884	13.5379	3.98445	0.705884
